# Supplementary material for: Transcript changes in Vibrio cholerae in response to salt stress
Source: Gut Pathog. 2014 Dec 30;6:47. doi: 10.1186/s13099-014-0047-8 (PMC4293811; doi:10.1186/s13099-014-0047-8)
Supplement: Additional file 2: Table S2. — qRT-PCR primers. [file 13099_2014_47_MOESM2_ESM.xlsx]

## Sheet: Sheet1
Gene Id	Prime(5'to3')
GL0042-f	TTGCTCGGGTTCTACCTCTG
GL0042-r	ATAACGCGCCAGCCAGTA
GL0150-f	GGATATCGATGCTGCGAAAG
GL0150-r	CGCAAACGACACCAGTCTTAC
GL0318-f	TAAAGCTTGGCAGCCGATTA
GL0318-r	CACATCGGGATGCTCAATTT
GL0330-f	CCAAGAACAATGGGGTGGT
GL0330-r	GCGTGCCACTTATCCATGA
GL0344-f	GTGCAGCGTGGAGAATCAAT
GL0344-r	AAATCGCCCGTTTTTACCAC
GL0372-f	TCTCCCTTTGTGGAAAAGAGC
GL0372-r	CGTGGATAGCCATCACCATAA
GL0450-f	GGCCAACGCCTATGGTTTA
GL0450-r	CCGCCGTTATAGGCAGAAAT
GL0534-f	GCCTTGACCACGAACCTACA
GL0534-r	AACTCAGGATCGGCATTGTG
GL0606-f	GAATCTCTGCCGAGAGTGTCA
GL0606-r	CAAGCCAAATGGTGGTCACT
GL0632-f	GCACGGGCATTTCATTAGAA
GL0632-r	CGCTTTAATTTGGCCACTGA
GL0665-f	CGCATCGGATATCGTGCTAC
GL0665-r	CCACACGCTTGATCTGGTTC
GL0700-f	GAAAGTGCGCTTAACCCAGAT
GL0700-r	GTAGGCAGCAAAAGCCAAGAT
GL0706-f	CAGCGAAGAGCCCAACAA
GL0706-r	GCTTCTGGTTTGTGGCGTAG
GL0950-f	GCGTGCCACCATAGATAACG
GL0950-r	CCTTCCGCCAGACCAAATAC
GL1045-f	CTGCTTGAGAGCGTGGAAAT
GL1045-r	TGAATCCGCCCACTACTTGT
GL1168-f	TTGCACTGTCTACGGCCTCT
GL1168-r	CTTGACCAACCGCACCTAAA
GL1312-f	TGCCAACCAACCCTGAATAC
GL1312-r	CGCGGGTAACCATCAGAATA
GL1522-f	TGAACTGTTGCCGTTTTTCAC
GL1522-r	CCATTGAGCTCTCGCCAATA
GL1817-f	GTTGGTCACACAAGGGCTGT
GL1817-r	CGGCCAGTGATAAGCGAGTA
GL1956-f	CGTCGTTGCGGATAAAAATC
GL1956-r	CGTCGATAACGCATCAATCA
GL2066-f	CGCGAGCTTTGAAACCTATG
GL2066-r	CCATCAGCACGCTGTGATACT
GL2237-f	GTTCGTACCAACCTCGGTGA
GL2237-r	ACCTTTACGCAGCGCATCT
GL2302-f	AGGTAGCGTTGGAATTGGTTC
GL2302-r	TCAACCAGATCAGGAGGACAA
GL2312-f	AGCAACCGTACGTGAACTGC
GL2312-r	AGGGGGACTTCCGCTAGAAT
GL2373-f	GCGTAACTCAGGTGCCAAAG
GL2373-r	ATCCCACACGTAAGCCACAC
GL2374-f	TGCGCACCTCTACCTCTCAT
GL2374-r	GTGGCTCTGGATGCAAGAAG
GL2376-f	TCGGCAACACCTGCTTGTA
GL2376-r	TGGAAATCGCCATTCTCATC
GL2377-f	CACGCCGTGAAGTGAAAAAC
GL2377-r	CGGCTCTAACCAAGCCATTT
GL2400-f	ATTACGGTCACCACCCCACT
GL2400-r	GGCTTTTCACCAGCAGCATA
GL2401-f	AGACGTGGCTGAGGCTTATG
GL2401-r	TGCTTGCTGGCGATCTTTA
GL2403-f	CTGGATTCAGCCGGAGTAAAC
GL2403-r	CGCCACCAACCAACAAATAG
GL2404-f	GCGATCATGCCAACCGTAT
GL2404-r	CCGACATCGCCCATAAATACT
GL2405-f	TCGAGTGGATATGGCACAGTT
GL2405-r	GCTGATCACTTTTGCGTCCT
GL2406-f	GCCAAAATGGTGGTCGATTA
GL2406-r	GGTTGTCATCGGTCAAGATCA
GL2407-f	CGCCTATTCAGTTGGCTCAC
GL2407-r	CGGGCTGAGTTACCGTTTC
GL2464-f	AAGTGGTACCCGCTCAACAA
GL2464-r	CTTTTCCGGCAAACCAATC
GL2465-f	CATTGAGCCCTTGTTGTATCG
GL2465-r	GTGTTCAACATGGGGATGGT
GL2466-f	AGGCACCGATTCACAAAGAA
GL2466-r	AAATAACCGCCAACGAGACA
GL2467-f	TTCAGGTGATGTGGCTGATG
GL2467-r	ATGCGTCACCACCTTCATAGA
GL2514-f	CTCAAAGCGGTTACGGTACG
GL2514-r	AGATCGGTCGCCATCACTT
GL2516-f	CACAATGGTCTGCCGAGAA
GL2516-r	GGCACGAAGCTGAGCATTAT
GL2529-f	AGGCAAAATGGCTGATCAAA
GL2529-r	ACGCGAAATTGTCGATTCAT
GL2530-f	CAAGGCCACCACATTGATCT
GL2530-r	CGTGGGCGTGAATTTCTG
GL2542-f	CAATGGGGTAACGGTGTACG
GL2542-r	CACTGTTTCGCGACCTCTTC
GL2635-f	AACCGGTACCACCAACGAC
GL2635-r	GAACGGGCACATCTTGTAGC
GL2762-f	CTGTACAGTTGGGCCGTTTACT
GL2762-r	ACCAATCACGGTTTTGTGCT
GLA0041-f	GGTTGATGATCCCCGATTTC
GLA0041-r	CCAGCACGACCGATTGAATA
GLA0088-f	AATGCCACCATTCCTGTCAC
GLA0088-r	GGTCATGGTGAGGTCGATGT
GLA0182-f	GAACAAGCGCGACGTAAACT
GLA0182-r	GTTCAACCATCGCTGCTCTT
GLA0270-f	CGGCATGAAAACAGGTTACAC
GLA0270-r	TGATTCTGGATCACCGTGTCT
GLA0572-f	TCTTGTCGAGCAAGCCGTTA
GLA0572-r	GCGTGGCTATTCGCACTGTA
GLA0870-f	TGCCAATAGTGCATTGGTGA
GLA0870-r	TGCACGCCTTTCATCTCTTT
GLA1087-f	TCCACGATTTTCGTGCAAGT
GLA1087-r	GCGCGATATCAGGAGGATTT
