# Supplementary material for: Transcript changes in Vibrio cholerae in response to salt stress
Source: Gut Pathog. 2014 Dec 30;6:47. doi: 10.1186/s13099-014-0047-8 (PMC4293811; doi:10.1186/s13099-014-0047-8)
Supplement: Additional file 5: Table S4. — Raw data and complete list of up- and down-regulated genes. [file 13099_2014_47_MOESM5_ESM.xlsx]

## Sheet: Sheet3
Gene id	Annotation	log2ratio								P value
		low salt			high salt
		VC3777	VC3024	VC2752	VC2368	VC995	VC1525	VC2865	VC2035
Glutamate synthase
GL2373	glutamate synthase, large subunit	2.75	1.01	1.18	2.35	2.51	1.69	2.47	0.01	0.838591
GL2374	glutamate synthase, small subunit	2.77	1.59	0.91	1.16	2.28	1.37	2.89	0.59	0.888808
GL2376	glutamate synthase, large subunit	1.82	0.61	0.64	0.63	2.22	3.75	0.31	0.61	0.619644
GL2377	glutamate synthase, small subunit	2.99	0.49	1.05	0.92	1.56	4.47	-0.8	0.49	0.892546
Peptidoglycan biosynthesis
GL0318	UDP-N-acetylenolpyruvoylglucosamine reductase	-0.47	-0.78	0.85	0.39	0.56	-0.36	-0.26	0.78	0.481461
GL0344	N-acetylmuramoyl-L-alanine amidase	-1.46	-0.79	-1.17	-0.03	0.95	-0.51	0.96	0.79	0.0098*
GL0372	alanine racemase, biosynthetic	-0.48	-1.46	-0.66	0.8	1.22	0.19	1.51	-0.33	0.0212*
GL0450	membrane-bound lytic murein transglycosylase C	-1.74	-1.59	-0.88	-1.31	-0.62	0.05	0.34	-1.1	0.110199
GL0606	penicillin-binding protein 1B	-0.16	-1.01	0.1	-1.09	1.27	0.14	1.16	-0.21	0.374598
GL0632	D-alanyl-D-alanine carboxypeptidase/D-alanyl-D-alanine-endopeptidase	-0.21	0.24	0.27	0.55	-2	-0.88	-0.24	-0.24	0.295637
GL0700	soluble lytic murein transglycosylase	-1.36	-1.83	-1.45	-1.18	0.11	1.11	-0.98	0.04	0.0512238
GL0950	penicillin-binding protein 2	-1.15	-0.72	-1.22	-1.28	0.52	-1.24	-0.3	0.72	0.259669
GL1312	alanine racemase, putative	-0.15	-1.36	-1.53	-1.09	1.58	-2.9	-1.13	-0.79	0.888324
GL1956	lytic murein transglycosylase, putative	-0.34	-0.72	-1.01	0.92	-1.7	-1.24	0.91	0.72	0.461629
GL2237	membrane-bound lytic murein transglycosylase D	2.28	1.89	-0.56	0.53	0.07	-0.45	-0.1	-0.29	0.118419
GL2312	membrane-bound lytic murein transglycosylase A	-0.67	-0.12	-0.45	0.63	1.04	-0.75	-0.85	0.12	0.41007
GL2400	UDP-N-acetylmuramate--alanine ligase	0.95	0.28	-0.37	0.39	0.42	-0.74	0.61	-1.28	0.504079
GL2401	UDP-N-acetylglucosamine--N-acetylmuramyl-(pentapeptide) pyrophosphoryl-undecaprenol N-acetylglucosamine transferase	-0.71	0.24	-0.76	-0.26	0.36	-0.88	0.22	-0.24	0.530094
GL2403	UDP-N-acetylmuramoylalanine--D-glutamate ligase	-1.23	-2.8	1.61	1.06	-4.82	-0.39	-1.24	-0.48	0.827726
GL2404	phospho-N-acetylmuramoyl-pentapeptide-transferase	-2.72	-1.18	-1.45	-0.7	0.76	-0.53	-0.47	-0.27	0.0199*
GL2405	UDP-N-acetylmuramoylalanyl-D-glutamyl-2,6-diaminopimelate--D-alanyl-D-alanyl ligase	0.27	0.21	0.1	-0.32	1.95	0.12	-0.95	-0.21	0.912048
GL2406	UDP-N-acetylmuramoylalanyl-D-glutamate--2,6-diaminopimelate ligase	0.78	1.34	-0.56	0.61	1.78	-0.09	-3.51	0.51	0.619922
GL2407	penicillin-binding protein 3	-0.89	0.33	-0.72	-5.58	1.35	0.19	0.22	0.33	0.876682
GL2514	UDP-N-acetylglucosamine 1-carboxyvinyltransferase	-2.18	0.08	-1.4	-0.12	0.89	-1.17	0.66	-0.08	0.128694
GL2542	UDP-N-acetylmuramate:L-alanyl-gamma-D-glutamyl-meso-diaminopimelate ligase	0.16	0.51	-0.07	0.6	1.16	-0.7	-1.32	-0.51	0.585593
GL2635	penicillin-binding protein 1A	0.22	-0.76	-0.34	0.83	1.88	0.06	-0.12	0.76	0.106747
GL2762	UDP-N-acetylglucosamine pyrophosphorylase	-0.98	-0.68	0.32	0.99	1.12	-0.04	-0.79	0.68	0.182355
GLA0270	D-alanyl-D-alanine carboxypeptidase	0.96	1.78	0.71	1.58	2.11	0.5	0.66	-1.78	0.581801
GLA0572	D-alanine--D-alanine ligase	2.07	2.1	-0.5	-6.08	-1.77	0.08	0.07	-0.6	0.13383
GLA0870	D-alanyl-D-alanine endopeptidase	-0.25	-1.85	-1.63	0.67	1.18	0.02	-0.17	1.85	0.0194*
Sigma factor
GL0330	regulator of sigma D	1.73	0.08	0.57	0.99	1.93	2.02	1.82	0.78	0.200001
GL0665	sigma-54 dependent transcriptional regulator	0.11	-1.6	-0.62	0.56	1.11	0.5	0.61	1.79	0.0160*
GL0706	sigma-54 modulation protein, putative	1.22	0.73	0.67	1.86	1.73	1.39	0.04	0.73	0.57783
GL1522	sigma-54 dependent response regulator	0.01	-2.09	0.06	0.23	1.68	2.8	-0.09	0.33	0.111367
GL1817	sigma-54 dependent transcriptional regulator	2.36	1.28	-0.28	0.6	1.09	-0.74	0.91	1.28	0.529325
GL2464	sigma-E factor regulatory protein RseC	-0.33	-6.29	-0.58	-0.23	1.19	-0.39	0.02	0.48	0.125952
GL2465	sigma-E factor regulatory protein RseB	-0.72	-0.52	-0.95	0.46	1.09	-0.01	0.2	0.52	0.0042*
GL2466	sigma-E factor negative regulatory protein RseA	-0.56	-0.28	-1.08	0.59	1.66	0.38	0.41	0.68	0.0083*
GL2516	anti-sigma B factor antagonist, putative	-1.94	-2.59	-1.17	-1.04	1.12	0.4	-0.34	-0.31	0.0175*
GL2530	sigma-54 modulation protein, putative	0.23	-0.13	-0.25	0.87	2.05	1.13	1.21	0.83	0.0066*
GLA0182	sigma-54 dependent transcriptional regulator	0.84	-0.71	-1.53	0.26	0.46	-0.06	1.84	0.71	0.147675
GLA1087	anti-sigma F factor antagonist, putative	-1.65	0.15	-0.23	-0.82	2.1	0.82	-0.54	0.15	0.2971
GL0150	RNA polymerase sigma-32 factor RpoH	-1.23	-0.16	-1.06	-0.2	1.09	0.51	1.12	-0.16	0.0295*
GL0534	RNA polymerase sigma factor RpoS	-0.96	-0.44	0.74	1.86	3.17	2.15	1.33	0.44	0.0291*
GL1045	RNA polymerase sigma-70 factor, ECF subfamily	-1.19	-2.01	-2.76	-0.29	0.18	0.77	0.53	-0.5	0.0036*
GL2066	RNA polymerase sigma factor for flagellar operon FliA	-0.46	-0.96	-1.03	1.46	1.82	-0.24	0.51	-0.96	0.105759
GL2302	RNA polymerase sigma-70 factor, ECF subfamily	0.84	0	0.75	0.61	1	1.16	0.75	4.22	0.311124
GL2467	RNA polymerase sigma-E factor	0.61	1.19	1.67	0.65	0.84	0.96	0.73	-0.47	0.185184
GL2529	RNA polymerase sigma-54 factor RpoN	-1.45	-1.98	-1.28	-0.19	1.39	0.55	0.54	0.07	0.0020*
Ion transport proteins
GL0042	potassium uptake protein TrkH	1.17	0	0.65	1.75	0.12	1.79	2.22	1.79	0.139423
GL1168	proton/glutamate symporter gltP	-0.43	-1.26	-1.04	0.66	-2.32	-0.52	-2.15	-1.82	0.695533
GLA0041	sodium/glutamate symporter gltS	0.71	-1.38	-1.29	-0.72	-1.34	-0.18	0.72	-1.06	0.850087
GLA0088	proton/glutamate symporter gltP	-1.58	-1.29	-0.58	0.53	-1.54	-0.93	-0.09	-0.43	0.251779
